# Supplementary material for: Stakeholder Perspectives on the Development and Implementation of a Polypharmacy Management Program in Germany: Results of a Qualitative Study
Source: J Pers Med. 2022 Jul 7;12(7):1115. doi: 10.3390/jpm12071115 (PMC9319191; doi:10.3390/jpm12071115)
Supplement: Supplementary file 1 [file jpm-12-01115-s001.zip]

Archive with 2 entries (2 files):
- Supplementary Material/Supplementary Table S1_COREQ_Checklist.pdf
- Supplementary Material/Supplementary Table S2_Interview Guide.pdf
